# Supplementary material for: Relationships between plasma lipidomic profiles and brown adipose tissue density in humans
Source: Int J Obes (Lond). 2020 Mar 3;44(6):1387–96. doi: 10.1038/s41366-020-0558-y (PMC7260127; doi:10.1038/s41366-020-0558-y)
Supplement: Supplementary file 6 — Table 1S. Liquid chromatography-time-of-flight-mass spectrometry conditions [file 41366_2020_558_MOESM6_ESM.xlsx]

## Sheet: Sheet1
Table 1S. Liquid chromatography-time-of-flight-mass spectrometry conditions.
Time	Mobile phase
(min)	A (%)	B (%)
0	100	0
5	60	40
7.5	36	64
12	36	64
12.5	17.5	82.5
19	15	85
20	5	95
The mobile phase is consisted of solvent A (0.5 mM ammonium formate in water, methanol and acetonitrile at a volume ratio of 3:1:1) and solvent B (0.5 mM ammonium formate in 2-propanol).
