# Supplementary material for: Relationships between plasma lipidomic profiles and brown adipose tissue density in humans
Source: Int J Obes (Lond). 2020 Mar 3;44(6):1387–96. doi: 10.1038/s41366-020-0558-y (PMC7260127; doi:10.1038/s41366-020-0558-y)
Supplement: Supplementary file 7 — Table 2S. Compounds that were significantly (P < 0.05) correlated with brown adipose tissue density [file 41366_2020_558_MOESM7_ESM.xlsx]

## Sheet: Table 2S
Table 2S. Compounds that were significantly (P < 0.05) correlated with brown adipose tissue density.
number	RT (min.)	m/z	name	KEGG ID
1	6.538	356.277	12-Keto-tetrahydro-leukotriene B4	-
2	10.517	357.279	Fatty acid (24:5)	C00638
3	13.482	722.512	Phosphatidylethanolamine (P-36:5)	C00350
4	9.11	301.216	Abietic acid	C06087
			Fatty acid (20:5)-Eicosapentaenoic acid	C06428
5	12.653	780.559	Phosphatidylcholine (36:5)	C00157
6	15.271	658.54	Diacylglycerol (38:6)	C00165
7	19.249	994.789	Triacylglycerol (62:13)	C00422
8	18.801	992.768	Triacylglycerol (62:14)	C00422
9	15.603	684.556	Diacylglycerol (40:7)	C00165
10	18.934	968.768	Triacylglycerol (60:12)	C00422
11	12.106	852.556	Phosphatidylcholine (42:11)	C00157
12	16.547	650.646	Ceramide (18:1/24:0)	C00195
13	12.189	828.556	Phosphatidylcholine (40:9)	C00157
14	19.05	944.771	Triacylglycerol (58:10)	C00422
15	14.36	834.604	Phosphatidylcholine (40:6)	C00157
16	9.474	315.232	Pregnenolone	C01953
			5a-Pregnane-3, 20-dione (allo)	C03681
			20a-Dihydroprosterone	C04042
			Bolasterone	C14475
			Calusterone	D03338
			Ethyltestosterone	-
			Fatty acid (21:5)	C00638
17	12.222	804.559	Phosphatidylcholine (38:7)	C00157
18	7.963	542.326	Lysophosphatidylethanolamine (p-24:5)	C04438
19	8.659	526.293	Lysophosphatidylethanolamine (22:6)	C04438
20	14.774	656.524	Diacylglycerol (38:7)	C00165
21	8.051	295.227	12(13)-EpOME	C14826
			13(S)-HODE	C14762
			9,10-Epoxyoctadecenoic acid	C14825
			9-HODE	-
22	13.2	758.574	Phosphatidylcholine (34:2)	C00157
23	16.465	920.709	Phosphatidylcholine(46:5)	C00157
24	12.239	730.543	Phosphatidylethanolamine (35:2)	C00350
			Phosphatidylcholine (32:2)	C00157
25	13.76	647.464	Phosphatidic acid (32:0)	C00416
26	15.967	842.668	Phosphatidylcholine (40:2)	C00157
27	8.46	520.342	Lysophosphatidylcholine (18:2)	C04230
			Lysophosphatidylethanolamine (p-22:2)	C04438
28	14.973	800.62	Phosphatidylethanolamine (40:2)	C00350
			Phosphatidylcholine (37:2)	C00157
29	12.734	339.326	Fatty acid (22:0)-Docosanoic acid	C08281
30	8.709	478.292	Lysophosphatidylethanolamine (18:2)	C04438
31	17.98	507.515	Fatty acid (34:0)	C00638
32	11.824	608.466	Lysophosphatidylcholine (24:0)	C04230
33	16.481	870.698	Phosphatidylcholine (42:2)	C00157
34	16.481	894.695	Phosphatidylcholine (44:4)	C00157
35	7.72	223.17	Fatty acid (14:2)	C00638
36	9.338	548.374	Lysophosphatidylcholine (20:2)	C04230
			Lysophosphatidylethanolamine (p-24:2)	C04438
37	7.141	393.11	Camptothecin	C01897
38	8.63	433.235	Lysophosphatidic acid (18:2)	C00681
39	1.184	411.184	17-Hydroxypregnenolone sulfate	-
40	12.752	756.559	Phosphatidylcholine (34:3)	C00157
41	7.737	397.226	Prostaglandin H2	C00427
			Prostaglandin D2	C00696
			5(S), 14(R)-Lipoxin B4	C06315
			Prostaglandin E2	C00584
			Prostaglandin F3a	C06476
			Prostaglandin I2 (Prostacyclin)	C01312
			20-Hydroxy-leukotriene B4	C04853
			15-Keto-prostaglandin F2a	C05960
			8-iso-Prostaglandin E2	-
42	13.846	742.58	Phosphatidylcholine (P-34:2)	C00157
43	9.027	415.321	1a,25-Dihydroxycholecalciferol	C01673
			7a,12a-Dihydroxy-cholestene-3-one	C05457
44	8.907	546.357	Lysophosphatidylcholine (20:3)	C04230
			Lysophosphatidylethanolamine (p-24:3)	C04438
45	12.703	744.558	Phosphatidylethanolamine (36:2)	C00350
			Phosphatidylcholine (33:2)	C00157
46	16.978	898.728	Phosphatidylcholine (44:2)	C00157
47	9.689	637.336	Lysophophatidylinositol (p-22:2)
48	14.745	746.61	Phosphatidylcholine (P-34:0)	C00157
49	8.626	520.341	Lysophosphatidylcholine (18:2)	C04230
			Lysophosphatidylethanolamine (p-22:2)	C04438
50	9.222	572.372	Lysophosphatidylcholine (22:4)	C04230
51	15.984	866.662	Phosphatidylcholine (42:4)	C00157
52	8.211	518.326	Lysophosphatidylethanolamine (p-22:3)	C04438
53	14.836	381.373	Fatty acid (25:0)	C00638
54	14.675	744.587	Phosphatidylcholine (P-34:1)	C00157
55	16.763	884.713	Phosphatidylethanolamine (46:2)	C00350
56	12.835	636.495	Lysophosphatidylcholine (26:0)	C04230
57	5.162	289.217	Testosterone	C00535
			Androstanedione	C00674
			Dehydroandrosterone	-
			Dehydroepiandrosterone	C01227
			Epitestosterone	-
58	15.318	773.657	Glucosylceramide (d18:1/20:0)	C01190
59	15.318	773.657	Sphingomyelin (18:1/p-22:0)	C00550
60	9.952	295.226	12(13)-EpODE	-
			13-HOTE	-
			13-OxoODE	C14765
			15(16)-EpODE	-
			9(10)-EpODE	-
			9-HOTE	-
			9-OxoODE	C14766
61	15.57	787.674	Sphingomyelin (18:1/22:0)	C00550
62	16.846	688.599	Cholesterol ester (20:5)	C02530
63	15.404	391.285	Bis(2-ethylhexyl)phthalate	C03690
64	14.505	395.389	Fatty acid (26:0)-Hexacosanoic acid	C00638
65	15.089	785.659	Sphingomyelin (18:1/22:1)	C00550
66	14.343	857.584	Phosphatidylethanolamine (44:10)	C00350
67	12.899	391.357	Fatty acid (26:2)	C00638
68	15.321	617.515	Diacylglycerol (36:4)	C00165
69	11.857	370.258	Prostaglandin H2	C00427
			Prostaglandin D2	C00696
			5(S), 14(R)-Lipoxin B4	C06315
			Prostaglandin E2	C00584
			Prostaglandin F3a	C06476
			Prostaglandin I2 (Prostacyclin)	C01312
			20-Hydroxy-leukotriene B4	C04853
			15-Keto-prostaglandin F2a	C05960
			8-iso-Prostaglandin E2	-
70	11.775	681.518	Phosphatidylethanolamine (30:0)	C00350
71	14.194	700.527	Phosphatidylethanolamine (P-34:2)	C00350
72	14.691	429.373	Cholesteryl acetate	C02530
			Fatty acid (29:5)	C00638
73	14.907	759.641	Sphingomyelin (18:1/20:0)	C00550
74	8.46	361.237	10(S),17(S)-DiHDoHE	D02721
75	15.653	636.557	Diacylglycerol (36:3)	C00165
76	11.228	433.367	5b-Cholestanol	C12978
			Cholestanol	-
77	10.2	401.342	7a-Hydroxy-cholestene-3-one	C05455
			7-Ketocholesterol	-
			Fatty acid (27:5)	C00638
78	9.504	300.289	3-Dehydrosphinganine	C02934
			Palmitoylethanolamide	C16512
			Sphingosine	C00319
79	16.531	648.628	Ceramide (18:1/24:1)	C00195
80	15.503	610.54	Diacylglycerol (34:2)	C00165
81	12.918	372.274	Prostaglandin E1	C04741
			Prostaglandin F2a	C00639
			8-iso-Prostaglandin E1	-
			8-iso-Prostaglandin F2a	C13809
			8-iso-Prostaglandin PGF2b	-
			Prostaglandin D1	C06438
			Prostaglandin F2b	C02314
82	15.901	612.557	Diacylglycerol (34:1)	C00165
83	15.984	712.59	Diacylglycerol (42:7)	C00165
84	9.822	329.248	Fatty acid (22:5)-Docosapentaenoic acid	C16513
85	9.64	347.22	11b,21-Dihydroxy-5b-pregnane-3,20-dione	C05475
			3a,21-Dihydroxy-5b-pregnane-11,20-dione	C05478
			3b,15b,17a-Trihydroxy-pregnenone	-
			3b,17a,21-Trihydroxypregnenone	C05487
86	8.316	407.22	Lysophosphatidic acid (16:1)	C00681
87	6.339	137.06	p-Anisaldehyde	C10761
88	4.378	395.189	Pregnenolone sulfate	-
89	1.881	361.2	Aldosterone	C01780
			Cortisone	C00762
90	4.758	369.173	5a-Dihydrotestosterone sulfate	-
			Androsterone sulfate	-
91	1.862	405.19	Aldosterone	C01780
			Cortisone	C00762
92	2.111	367.158	Testosterone sulfate	-
93	16.398	640.588	Diacylglycerol (36:1)	C00165
94	19.133	825.694	Triacylglycerol (50:5)	C00422
95	12.106	429.374	Cholesteryl acetate	C02530
			Fatty acid (29:5)	C00638
96	19.133	820.742	Triacylglycerol (48:2)	C00422
97	16.001	621.548	Diacylglycerol (36:2)	C00165
98	14.691	582.508	Diacylglycerol (32:2)	C00165
99	18.984	794.726	Triacylglycerol (46:1)	C00422
100	14.091	747.516	Phosphatidylglycerol (34:1)	C00344
101	8.675	398.232	Lysophosphatidylethanolamine (12:0)	C04438
102	19.294	846.76	Triacylglycerol (50:3)	C00422
103	12.371	738.544	Phosphatidylcholine (P-34:4)	C00157
104	18.288	740.674	Triacylglycerol (42:0)	C00422
105	10.169	449.363	3a,7a-Dihydroxy-5b-cholestane	C05452
			Fatty acid (27:3)	C00638
106	2.111	333.17	Estriol	C05141
			16b-Hydroxyestradiol	-
			17-Epiestriol	-
			2-Hydroxyestradiol	C05301
			16,17-Epiestriol	-
107	8.266	342.265	Acylcarnitine(12:0)	C02301
108	3.687	314.232	Acylcarnitine(10:1)	C02301
109	8.15	507.271	Lysophosphatidic acid (20:2)	C00681
110	10.765	333.28	Fatty acid (22:3)	C00638
111	16.779	872.711	Phosphatidylcholine (42:1)	C00157
112	16.299	870.696	Phosphatidylcholine (42:2)	C00157
113	5.784	397.223	Prostaglandin H2	C00427
			Prostaglandin D2	C00696
			5(S), 14(R)-Lipoxin B4	C06315
			Prostaglandin E2	C00584
			Prostaglandin F3a	C06476
			Prostaglandin I2 (Prostacyclin)	C01312
			20-Hydroxy-leukotriene B4	C04853
			15-Keto-prostaglandin F2a	C05960
			8-iso-Prostaglandin E2	-
114	17.334	479.484	Fatty acid (32:0)	C00638
115	5.676	464.278	Lysophosphatidylethanolamine (p-18:2)	C04438
116	15.454	864.648	Phosphatidylcholine (42:5)	C00157
117	5.668	499.307	Lysophosphatidylglycerol (p-24:5)	-
