# Supplementary material for: Relationships between plasma lipidomic profiles and brown adipose tissue density in humans
Source: Int J Obes (Lond). 2020 Mar 3;44(6):1387–96. doi: 10.1038/s41366-020-0558-y (PMC7260127; doi:10.1038/s41366-020-0558-y)
Supplement: Supplementary file 8 — Table 3S. Correlations between body adiposity parameters and metabolites that remained significantly (Q < 0.05) correlated with brown adipose tissue density or body adiposity [file 41366_2020_558_MOESM8_ESM.xlsx]

## Sheet: Sheet1
Table 3S. Correlations between body adiposity parameters and metabolites that remained significantly (Q < 0.05) correlated with brown adipose tissue density or body adiposity in men or women or in winter or summer.
	Summer, n=46																Winter, n=46
	Men, n=23								Women, n=23								Men, n=23								Women, n=23
Independent Predictors	r		95% CI		P		Q		r		95% CI		P		Q		r		95% CI		P		Q		r		95% CI		P		Q
Dependent Variable: % BF (%)
Androgens	−0.48		−0.75 – −0.07		2.2 × 10−2		4.0 × 10−1		0.2		−0.25 – 0.57		3.7×10−1		7.9 × 10−1		−0.45		−0.73 – −0.03		3.2 × 10−2		5.1 × 10−1		0.03		−0.40 – 0.45		9.0 × 10−1		9.8 × 10−1
DG(36:1)	0.57		0.19 – 0.80		4.6 × 10−3		2.7 × 10−1		0.09		−0.35 – 0.49		6.9×10−1		9.3 × 10−1		0.59		0.22 – 0.81		3.3 × 10−3		1.9 × 10−1		0.13		−0.31 – 0.53		5.4 × 10−1		8.9 × 10−1
PE(46:2)	−0.56		−0.80 – −0.18		5.4 × 10−3		2.7 × 10−1		−0.07		−0.48 – 0.37		7.7×10−1		9.5 × 10−1		−0.55		−0.79 – −0.16		6.8 × 10−3		3.4 × 10−1		0.03		−0.40 – 0.45		9.0 × 10−1		9.8 × 10−1
Cer(18:1/24:0)	0.73		0.44 – 0.88		7.7 × 10−5		1.5 × 10−2*		0.42		−0.01 – 0.71		4.8×10−2		7.0 × 10−1		0.79		0.55 – 0.91		7.5 × 10−6		1.5 × 10−3*		0.24		−0.21 – 0.60		2.7 × 10−1		8.5 × 10−1
DHCA-CoA	−0.17		−0.55 – 0.27		7.5 × 10−1		7.5 × 10−1		0.18		−0.26 – 0.56		4.0×10−1		8.1 × 10−1		−0.51		−0.77 – −0.11		1.3 × 10−2		3.8 × 10−1		0.08		−0.36 – 0.49		7.2 × 10−1		9.5 × 10−1
LysoPG(p-24:5)	0.05		−0.38 – 0.46		8.3 × 10−1		9.1 × 10−1		−0.25		−0.61 – 0.19		2.4×10−1		7.9 × 10−1		−0.03		−0.45 – 0.40		8.9 × 10−1		9.9 × 10−1		0.19		−0.25 – 0.57		3.8 × 10−1		8.5 × 10−1
Dependent Variable: VFA (cm2)
Androgens	−0.59		−0.82 – −0.18		6.5 × 10−3		1.3 × 10−1		−0.3		−0.66 – 0.16		1.9×10−1		1.0 × 100		−0.67		−0.86 – −0.32		1.2 × 10−3		1.2 × 10−1		−0.25		−0.63 – 0.23		2.8 × 10−1		9.1 × 10−1
DG(36:1)	0.54		0.12 – 0.80		1.4 × 10−2		1.8 × 10−1		−0.4		−0.72 – 0.05		7.3×10−2		1.0 × 100		0.52		0.09 – 0.79		1.8 × 10−2		3.5 × 10−1		0.32		−0.15 – 0.68		1.6 × 10−1		9.1 × 10−1
PE(46:2)	−0.53		−0.79 – −0.10		1.6 × 10−2		2.0 × 10−1		−0.27		−0.64 – 0.20		2.4×10−1		1.0 × 100		−0.61		−0.83 – −0.21		4.5 × 10−3		1.8 × 10−1		0.11		−0.36 – 0.54		6.4 × 10−1		9.6 × 10−1
Cer(18:1/24:0)	0.55		0.12 – 0.80		1.3 × 10−2		1.8 × 10−1		0.21		−0.25 – 0.60		3.5×10−1		1.0 × 100		0.63		0.24 – 0.84		3.0 × 10−3		1.6 × 10−1		0.08		−0.39 – 0.51		7.5 × 10−1		9.6 × 10−1
DHCA-CoA	−0.21		−0.61 – 0.27		3.7 × 10−1		6.9 × 10−1		−0.00		−0.44 – 0.44		9.9×10−1		1.0 × 100		−0.74		−0.90 – −0.44		1.7 × 10−4		3.3 × 10−2*		−0.01		−0.46 – 0.44		9.6 × 10−1		9.9 × 10−1
LysoPG(p-24:5)	0.05		−0.41 – 0.49		8.3 × 10−1		9.4 × 10−1		−0.74		−0.89 – −0.43		1.4×10−4		2.9 × 10−2*		0.01		−0.44 – 0.46		9.6 × 10−1		1.0 × 100		0.05		−0.41 – 0.50		8.2 × 10−1		9.6 × 10−1
P values were corrected by false discovery rate to yield Q-values considering independent multiple tests. %BF: percentage of body fat; VFA: visceral fat area; androgens: testosterone, androstanedione, dehydroandrosterone, dehydroepiandrosterone, or epitestosterone; DG: diacylglycerol; PE: phosphatidylethanolamine; Cer: ceramide; DHCA-CoA: 3α, 7α-dihydroxy-5β-cholestanoyl-CoA; LysoPG: lysophosphat…
