# Supplementary material for: Relationships between plasma lipidomic profiles and brown adipose tissue density in humans
Source: Int J Obes (Lond). 2020 Mar 3;44(6):1387–96. doi: 10.1038/s41366-020-0558-y (PMC7260127; doi:10.1038/s41366-020-0558-y)
Supplement: Supplementary file 9 — Table 4S. Correlations between BAT density (BAT-d) in winter and season-dependent changes in metabolite levels (winter to summer) [file 41366_2020_558_MOESM9_ESM.xlsx]

## Sheet: Sheet1
Table 4S. Correlations between BAT density (BAT-d) in winter and season-dependent changes in metabolite levels (winter to summer).
BAT-d	r		95% CI		P
Androgens	-0.026		-0.322 - 0.274		8.6 × 10-1
DG(36:1)	-0.086		-0.375 - 0.218		5.7 × 10-1
PE(46:2)	-0.123		-0.406 - 0.182		4.2 × 10-1
Cer(18:1/24:0)	-0.032		-0.327 - 0.269		8.3 × 10-1
DHCA-CoA	-0.051		-0.344 - 0.251		7.4 × 10-1
LysoPG(p-24:5)	0.054		-0.248 - 0.347		7.2 × 10-1
Spearman correlation analysis was used to evaluate the correlations among BAT-d in winter and metabolite levels (winter to summer) that remained significantly correlated with BAT-d or body adiposity in men or women or in winter or summer. Androgens: testosterone, androstanedione, dehydroandrosterone, dehydroepiandrosterone, or epitestosterone; DG: diacylglycerol; PE: phosphatidylethanolamine; Cer…
